# Supplementary material for: Commissioning an All-Sky Infrared Camera Array for Detection of Airborne Objects
Source: Sensors (Basel). 2025 Jan 28;25(3):783. doi: 10.3390/s25030783 (PMC11820869; doi:10.3390/s25030783)
Supplement: Supplementary file 1 [file sensors-25-00783-s001.zip]

Archive with 1 entries (1 files):
- sensors-3357257-supplementary.pdf
